# Supplementary material for: Rhodococcus Strains from the Specialized Collection of Alkanotrophs for Biodegradation of Aromatic Compounds
Source: Molecules. 2023 Mar 5;28(5):2393. doi: 10.3390/molecules28052393 (PMC10005059; doi:10.3390/molecules28052393)
Supplement: Supplementary file 1 [file molecules-28-02393-s001.zip]

Archive with 1 entries (1 files):
- molecules-2248040-SI.pdf
